# Supplementary material for: An Outbred Calf Model for Determining Innate Immune Sensing and Evolutionary Trajectories of a Cell Culture-Adapted Bovine Foamy Virus Variant
Source: Viruses. 2023 Aug 20;15(8):1772. doi: 10.3390/v15081772 (PMC10458543; doi:10.3390/v15081772)
Supplement: Supplementary file 1 [file viruses-15-01772-s001.zip]

Archive with 3 entries (2 files):
- Supplementary files/
- Supplementary files/Supplementary file Figure S1.pdf
- Supplementary files/Supplementary file Figure S2.pdf
